# Supplementary material for: Simulation, Measurement, and Optimization of Sound Absorption in Nanofiber Membrane Composite with a Nonwoven Material
Source: Polymers (Basel). 2025 Mar 25;17(7):874. doi: 10.3390/polym17070874 (PMC11991465; doi:10.3390/polym17070874)
Supplement: Supplementary file 1 [file polymers-17-00874-s001.zip]

Archive with 1 entries (1 files):
- polymers-3532444-supplementary.pdf
